# Supplementary material for: Insecticide and Repellent Mixture Pour-On Protects Cattle against Animal Trypanosomosis
Source: PLoS Negl Trop Dis. 2016 Dec 27;10(12):e0005248. doi: 10.1371/journal.pntd.0005248 (PMC5222519; doi:10.1371/journal.pntd.0005248)
Supplement: S1 Table — (XLS) [file pntd.0005248.s001.xls]

## Sheet: voliere
Numboucle	date	datetraitement	typett	NbGpg_GKO	NbGpg_NGKO	NbGpg_GnKO	NbGpg_NGnKO	Tpre	Hrpre	Tpost	Hrpost	voliere
B29	2009-08-19	2009-08-24	Control	0	0	61	39	22.9	102.9	23.9	95.6	1
B28	2009-08-19	2009-08-24	Positive control	0	0	60	40	22.9	102.9	23.9	95.6	2
B25	2009-08-20	2009-08-26	Treatment	0	0	54	46	24.6	87.1	26.1	66.7	1
B36	2009-08-20	2009-08-26	Control	0	0	56	44	24.6	87.1	26.1	66.7	2
B28	2009-08-21	2009-08-24	Positive control	0	0	57	43	26.6	77.5	26.1	87.4	1
B29	2009-08-21	2009-08-24	Control	0	0	44	56	26.6	77.5	26.1	87.4	2
B36	2009-08-22	2009-08-26	Control	0	0	81	19	24.6	84.1	26.4	72.3	1
B25	2009-08-22	2009-08-26	Treatment	0	0	89	11	24.6	84.1	26.4	72.3	2
B29	2009-08-25	2009-08-24	Control	0	0	67	32	25	84.2	27.7	61	2
B28	2009-08-25	2009-08-24	Positive control	12	24	0	0	25	84.2	27.7	61	1
B29	2009-08-29	2009-08-24	Control	0	0	59	41	23.7	72.2	23.1	84.9	2
B28	2009-08-29	2009-08-24	Positive control	19	43	0	0	23.7	72.2	23.1	84.9	1
B29	2009-09-03	2009-08-24	Control	0	0	76	22	24.7	85.5	25.3	81.4	2
B28	2009-09-03	2009-08-24	Positive control	8	46	0	0	24.7	85.5	25.3	81.4	1
B29	2009-09-07	2009-08-24	Control	0	0	78	22	24.6	81.5	24.5	88.6	2
B28	2009-09-07	2009-08-24	Positive control	14	56	0	14	24.6	81.5	24.5	88.6	1
B29	2009-09-11	2009-08-24	Control	0	0	70	29	24.2	89.5	26.7	71.2	2
B28	2009-09-11	2009-08-24	Positive control	11	12	6	29	24.2	89.5	26.7	71.2	1
B29	2009-09-17	2009-08-24	Control	0	0	86	9	22.6	88.4	23.9	76.5	2
B28	2009-09-17	2009-08-24	Positive control	23	13	5	5	22.6	88.4	23.9	76.5	1
B29	2009-09-21	2009-08-24	Control	0	0	26	63	24.6	90.5	27.2	69.7	2
B28	2009-09-21	2009-08-24	Positive control	29	11	22	11	24.6	90.5	27.2	69.7	1
B29	2009-10-01	2009-08-24	Control	0	0	92	4	23.8	89.9	27.4	72.7	2
B28	2009-10-01	2009-08-24	Positive control	17	0	65	13	23.8	89.9	27.4	72.7	1
B29	2009-10-07	2009-08-24	Control	0	0	88	10	27.2	70.9	29.3	64.1	2
B28	2009-10-07	2009-08-24	Positive control	0	0	91	5	27.2	70.9	29.3	64.1	1
B29	2009-10-15	2009-08-24	Control	0	0	90	8	24.6	78.8	26.1	73.6	2
B28	2009-10-15	2009-08-24	Positive control	0	0	93	4	24.6	78.8	26.1	73.6	1
B36	2009-08-27	2009-08-26	Control	0	0	14	81	24.6	83.7	25.9	41.4	2
B25	2009-08-27	2009-08-26	Treatment	0	85	0	0	24.6	83.7	25.9	41.4	1
B36	2009-09-01	2009-08-26	Control	0	0	59	41	25.8	75.7	26.2	75.6	2
B25	2009-09-01	2009-08-26	Treatment	0	32	0	0	25.8	75.7	26.2	75.6	1
B36	2009-09-05	2009-08-26	Control	0	0	26	71	24.2	86.4	25.3	76.6	2
B25	2009-09-05	2009-08-26	Treatment	1	56	0	0	24.2	86.4	25.3	76.6	1
B36	2009-09-09	2009-08-26	Control	0	0	54	39	25.1	86.8	26.9	79.4	2
B25	2009-09-09	2009-08-26	Treatment	5	62	0	1	25.1	86.8	26.9	79.4	1
B36	2009-09-13	2009-08-26	Control	0	0	39	61	25.7	81.8	27.6	81.9	2
B25	2009-09-13	2009-08-26	Treatment	6	45	0	0	25.7	81.8	27.6	81.9	1
B36	2009-09-19	2009-08-26	Control	0	0	25	71	27.5	72.9	29.3	58.8	2
B25	2009-09-19	2009-08-26	Treatment	11	66	0	1	27.5	72.9	29.3	58.8	1
B36	2009-09-23	2009-08-26	Control	0	0	72	27	25.6	123.1	29.2	71.7	2
B25	2009-09-23	2009-08-26	Treatment	25	25	0	1	25.6	123.1	29.2	71.7	1
B36	2009-10-02	2009-08-26	Control	0	0	69	30	27.5	63.6	29.8	61.9	2
B25	2009-10-02	2009-08-26	Treatment	45	28	0	1	27.5	63.6	29.8	61.9	1
B36	2009-10-08	2009-08-26	Control	0	0	56	42	27.1	70.4	29.8	60.2	2
B25	2009-10-08	2009-08-26	Treatment	4	3	41	38	27.1	70.4	29.8	60.2	1
B36	2009-10-16	2009-08-26	Control	0	0	72	27	25.6	67.9	27.6	65.4	2
B25	2009-10-16	2009-08-26	Treatment	0	0	60	37	25.6	67.9	27.6	65.4	1
BB5386	2009-10-27	2009-10-26	Control	0	0	84	9	26.4	66.9	29.8	58.1	1
B36	2009-10-27	2009-10-26	Positive control	17	3	0	0	26.4	66.9	29.8	58.1	2
BB5386	2009-10-31	2009-10-26	Control	0	0	92	5	20.3	66.7	27.1	74.3	1
B36	2009-10-31	2009-10-26	Positive control	4	4	0	0	20.3	66.7	27.1	74.3	2
BB5386	2009-11-04	2009-10-26	Control	0	0	46	53	24.5	63.2	29.4	43.7	1
B36	2009-11-04	2009-10-26	Positive control	5	30	0	0	24.5	63.2	29.4	43.7	2
BB5386	2009-11-08	2009-10-26	Control	0	0	89	6	26.9	55.4	29.7	33.1	1
B36	2009-11-08	2009-10-26	Positive control	25	31	0	0	26.9	55.4	29.7	33.1	2
BB5386	2009-11-12	2009-10-26	Control	0	0	92	7	25.8	55	29.5	25.8	1
B36	2009-11-12	2009-10-26	Positive control	24	14	7	6	25.8	55	29.5	25.8	2
BB5386	2009-11-18	2009-10-26	Control	0	0	89	7	24.6	32.8	26.8	28.4	1
B36	2009-11-18	2009-10-26	Positive control	29	25	2	3	24.6	32.8	26.8	28.4	2
BB5386	2009-11-25	2009-10-26	Control	0	0	52	44	25	34.6	28.5	26.8	1
B36	2009-11-25	2009-10-26	Positive control	3	26	7	26	25	34.6	28.5	26.8	2
BB5386	2009-12-02	2009-10-26	Control	0	0	88	12	22.8	35.2	25.4	28	1
B36	2009-12-02	2009-10-26	Positive control	0	0	48	29	22.8	35.2	25.4	28	2
BB5386	2009-12-09	2009-10-26	Control	0	0	88	12	22.6	32.6	27	20.6	1
B36	2009-12-09	2009-10-26	Positive control	3	5	47	24	22.6	32.6	27	20.6	2
BB5386	2009-12-16	2009-10-26	Control	0	0	91	9	25	30.4	25.6	23.8	1
B36	2009-12-16	2009-10-26	Positive control	3	0	63	14	25	30.4	25.6	23.8	2
BB1683	2009-10-29	2009-10-28	Control	0	0	88	7	22.8	56.7	23.6	43.1	1
B36	2009-10-29	2009-10-28	Treatment	0	9	0	0	22.8	56.7	23.6	43.1	2
BB1683	2009-11-02	2009-10-28	Control	0	0	95	4	23.1	82.2	24.9	64.3	1
B36	2009-11-02	2009-10-28	Treatment	0	19	0	0	23.1	82.2	24.9	64.3	2
BB1683	2009-11-06	2009-10-28	Control	0	0	91	8	25.4	47.7	29.8	34.8	1
B36	2009-11-06	2009-10-28	Treatment	1	35	0	5	25.4	47.7	29.8	34.8	2
BB1683	2009-11-10	2009-10-28	Control	0	0	95	4	26.3	58.3	28.3	56.6	1
B36	2009-11-10	2009-10-28	Treatment	0	5	0	0	26.3	58.3	28.3	56.6	2
BB1683	2009-11-14	2009-10-28	Control	0	0	95	5	24	45.9	19.7	30.3	1
B36	2009-11-14	2009-10-28	Treatment	8	13	0	0	24	45.9	19.7	30.3	2
BB1683	2009-11-19	2009-10-28	Control	0	0	94	5	23.9	36.4	25.9	28.7	1
B36	2009-11-19	2009-10-28	Treatment	7	29	3	6	23.9	36.4	25.9	28.7	2
BB1683	2009-11-26	2009-10-28	Control	0	0	90	10	24	33.9	29.5	22.9	1
B36	2009-11-26	2009-10-28	Treatment	16	5	6	11	24	33.9	29.5	22.9	2
BB1683	2009-12-03	2009-10-28	Control	0	0	87	11	22.7	48.2	27.6	24.2	1
B36	2009-12-03	2009-10-28	Treatment	6	13	6	11	22.7	48.2	27.6	24.2	2
BB1683	2009-12-10	2009-10-28	Control	0	0	86	14	22.4	34.6	27.3	24.1	1
B36	2009-12-10	2009-10-28	Treatment	0	7	17	29	22.4	34.6	27.3	24.1	2
BB1683	2009-12-17	2009-10-28	Control	0	0	94	6	23.8	34.3	27.7	23.6	1
B36	2009-12-17	2009-10-28	Treatment	2	3	20	10	23.8	34.3	27.7	23.6	2
BB1683	2009-12-30	2009-10-28	Control	0	0	84	11	24.6	22	29.8	17.1	1
B36	2009-12-30	2009-10-28	Treatment	0	0	32	19	24.6	22	29.8	17.1	2
BB1683	2010-01-13	2009-10-28	Control	0	0	88	12	23.7	27.9	27.9	21.4	1
B36	2010-01-13	2009-10-28	Treatment	0	0	52	11	23.7	27.9	27.9	21.4	2
