# Supplementary material for: Insecticide and Repellent Mixture Pour-On Protects Cattle against Animal Trypanosomosis
Source: PLoS Negl Trop Dis. 2016 Dec 27;10(12):e0005248. doi: 10.1371/journal.pntd.0005248 (PMC5222519; doi:10.1371/journal.pntd.0005248)
Supplement: S2 Table — (XLSX) [file pntd.0005248.s002.xlsx]

## Sheet: tiquescameroun
Numboucle	Race	Sexe	Poids	traitement	t	n tique
5	Bo	M	286	control	0	4
8	Bk	M	320	control	0	20
9	GBo	M	230	control	0	4
10	G	M	300	control	0	8
13	G	M	270	control	0	18
14	G	M	295	control	0	10
15	G	M	390	control	0	4
16	G	M	320	control	0	6
17	G	M	370	control	0	14
18	G	M	270	control	0	14
21	GBo	M	240	control	0	4
22	G	M	320	control	0	4
23	G	M	320	control	0	6
24	G	M	275	control	0	14
25	G	M	280	control	0	4
26	G	M	280	control	0	12
27	G	M	484	control	0	4
30	G	M	240	control	0	6
3	Bo	M	300	treatment	0	8
5	Bk	M	280	treatment	0	16
7	GBo	M	340	treatment	0	12
8	G	M	385	treatment	0	8
11	G	M	320	treatment	0	16
12	G	M	300	treatment	0	12
13	G	M	340	treatment	0	14
14	G	M	320	treatment	0	16
15	GBo	M	285	treatment	0	8
16	G	M	300	treatment	0	8
18	GBo	M	285	treatment	0	8
19	G	M	310	treatment	0	12
21	G	M	280	treatment	0	14
22	G	M	280	treatment	0	16
23	G	M	320	treatment	0	10
24	G	M	280	treatment	0	16
25	G	M	340	treatment	0	16
27	Bo	M	300	treatment	0	8
28	Bo	M	270	treatment	0	16
5	Bo	M	286	control	1	16
8	Bk	M	320	control	1	18
9	GBo	M	230	control	1	4
10	G	M	300	control	1	8
13	G	M	270	control	1	10
14	G	M	295	control	1	10
15	G	M	390	control	1	6
16	G	M	320	control	1	6
17	G	M	370	control	1	18
18	G	M	270	control	1	16
21	GBo	M	240	control	1	4
22	G	M	320	control	1	4
23	G	M	320	control	1	4
24	G	M	275	control	1	14
25	G	M	280	control	1	4
26	G	M	280	control	1	10
27	G	M	484	control	1	4
30	G	M	240	control	1	4
3	Bo	M	300	treatment	1	0
5	Bk	M	280	treatment	1	4
7	GBo	M	340	treatment	1	0
8	G	M	385	treatment	1	0
11	G	M	320	treatment	1	0
12	G	M	300	treatment	1	0
13	G	M	340	treatment	1	0
14	G	M	320	treatment	1	2
15	GBo	M	285	treatment	1	0
16	G	M	300	treatment	1	0
18	GBo	M	285	treatment	1	0
19	G	M	310	treatment	1	2
21	G	M	280	treatment	1	0
22	G	M	280	treatment	1	0
23	G	M	320	treatment	1	0
24	G	M	280	treatment	1	0
25	G	M	340	treatment	1	0
27	Bo	M	300	treatment	1	0
28	Bo	M	270	treatment	1	0
5	Bo	M	286	control	3	10
8	Bk	M	320	control	3	18
9	GBo	M	230	control	3	6
10	G	M	300	control	3	14
13	G	M	270	control	3	12
14	G	M	295	control	3	18
15	G	M	390	control	3	8
16	G	M	320	control	3	12
17	G	M	370	control	3	20
18	G	M	270	control	3	14
21	GBo	M	240	control	3	8
22	G	M	320	control	3	4
23	G	M	320	control	3	4
24	G	M	275	control	3	6
25	G	M	280	control	3	10
26	G	M	280	control	3	10
27	G	M	484	control	3	10
30	G	M	240	control	3	12
3	Bo	M	300	treatment	3	0
5	Bk	M	280	treatment	3	0
7	GBo	M	340	treatment	3	0
8	G	M	385	treatment	3	0
11	G	M	320	treatment	3	0
12	G	M	300	treatment	3	0
13	G	M	340	treatment	3	0
14	G	M	320	treatment	3	0
15	GBo	M	285	treatment	3	0
16	G	M	300	treatment	3	0
18	GBo	M	285	treatment	3	0
19	G	M	310	treatment	3	0
21	G	M	280	treatment	3	0
22	G	M	280	treatment	3	0
23	G	M	320	treatment	3	0
24	G	M	280	treatment	3	0
25	G	M	340	treatment	3	0
27	Bo	M	300	treatment	3	0
28	Bo	M	270	treatment	3	0
5	Bo	M	286	control	8	8
8	Bk	M	320	control	8	12
9	GBo	M	230	control	8	18
10	G	M	300	control	8	18
13	G	M	270	control	8	12
14	G	M	295	control	8	18
15	G	M	390	control	8	2
16	G	M	320	control	8	4
17	G	M	370	control	8	36
18	G	M	270	control	8	14
21	GBo	M	240	control	8	20
22	G	M	320	control	8	18
23	G	M	320	control	8	26
24	G	M	275	control	8	10
25	G	M	280	control	8	12
26	G	M	280	control	8	10
27	G	M	484	control	8	0
30	G	M	240	control	8	16
3	Bo	M	300	treatment	8	0
5	Bk	M	280	treatment	8	0
7	GBo	M	340	treatment	8	2
8	G	M	385	treatment	8	0
11	G	M	320	treatment	8	0
12	G	M	300	treatment	8	0
13	G	M	340	treatment	8	0
14	G	M	320	treatment	8	0
15	GBo	M	285	treatment	8	0
16	G	M	300	treatment	8	0
18	GBo	M	285	treatment	8	0
19	G	M	310	treatment	8	0
21	G	M	280	treatment	8	0
22	G	M	280	treatment	8	0
23	G	M	320	treatment	8	0
24	G	M	280	treatment	8	2
25	G	M	340	treatment	8	0
27	Bo	M	300	treatment	8	2
28	Bo	M	270	treatment	8	0
5	Bo	M	286	control	18	20
8	Bk	M	320	control	18	14
9	GBo	M	230	control	18	28
10	G	M	300	control	18	10
13	G	M	270	control	18	20
14	G	M	295	control	18	10
15	G	M	390	control	18	10
16	G	M	320	control	18	8
17	G	M	370	control	18	30
18	G	M	270	control	18	6
21	GBo	M	240	control	18	16
22	G	M	320	control	18	14
23	G	M	320	control	18	22
24	G	M	275	control	18	14
25	G	M	280	control	18	24
26	G	M	280	control	18	16
27	G	M	484	control	18	4
30	G	M	240	control	18	8
3	Bo	M	300	treatment	18	0
5	Bk	M	280	treatment	18	0
7	GBo	M	340	treatment	18	2
8	G	M	385	treatment	18	2
11	G	M	320	treatment	18	0
12	G	M	300	treatment	18	2
13	G	M	340	treatment	18	0
14	G	M	320	treatment	18	0
15	GBo	M	285	treatment	18	0
16	G	M	300	treatment	18	4
18	GBo	M	285	treatment	18	4
19	G	M	310	treatment	18	4
21	G	M	280	treatment	18	0
22	G	M	280	treatment	18	4
23	G	M	320	treatment	18	2
24	G	M	280	treatment	18	4
25	G	M	340	treatment	18	0
27	Bo	M	300	treatment	18	0
28	Bo	M	270	treatment	18	0
5	Bo	M	286	control	25	20
8	Bk	M	320	control	25	6
9	GBo	M	230	control	25	40
10	G	M	300	control	25	12
13	G	M	270	control	25	16
14	G	M	295	control	25	16
15	G	M	390	control	25	16
16	G	M	320	control	25	10
17	G	M	370	control	25	26
18	G	M	270	control	25	14
21	GBo	M	240	control	25	16
22	G	M	320	control	25	20
23	G	M	320	control	25	16
24	G	M	275	control	25	12
25	G	M	280	control	25	36
26	G	M	280	control	25	12
27	G	M	484	control	25	2
30	G	M	240	control	25	8
3	Bo	M	300	treatment	25	0
5	Bk	M	280	treatment	25	2
7	GBo	M	340	treatment	25	4
8	G	M	385	treatment	25	2
11	G	M	320	treatment	25	0
12	G	M	300	treatment	25	4
13	G	M	340	treatment	25	0
14	G	M	320	treatment	25	0
15	GBo	M	285	treatment	25	0
16	G	M	300	treatment	25	4
18	GBo	M	285	treatment	25	2
19	G	M	310	treatment	25	8
21	G	M	280	treatment	25	2
22	G	M	280	treatment	25	0
23	G	M	320	treatment	25	4
24	G	M	280	treatment	25	6
25	G	M	340	treatment	25	0
27	Bo	M	300	treatment	25	2
28	Bo	M	270	treatment	25	4
5	Bo	M	286	control	32	14
8	Bk	M	320	control	32	30
9	GBo	M	230	control	32	16
10	G	M	300	control	32	26
13	G	M	270	control	32	18
14	G	M	295	control	32	18
15	G	M	390	control	32	6
16	G	M	320	control	32	10
17	G	M	370	control	32	42
18	G	M	270	control	32	14
21	GBo	M	240	control	32	18
22	G	M	320	control	32	22
23	G	M	320	control	32	26
24	G	M	275	control	32	14
25	G	M	280	control	32	16
26	G	M	280	control	32	8
27	G	M	484	control	32	4
30	G	M	240	control	32	14
3	Bo	M	300	treatment	32	0
5	Bk	M	280	treatment	32	4
7	GBo	M	340	treatment	32	6
8	G	M	385	treatment	32	6
11	G	M	320	treatment	32	12
12	G	M	300	treatment	32	6
13	G	M	340	treatment	32	0
14	G	M	320	treatment	32	4
15	GBo	M	285	treatment	32	2
16	G	M	300	treatment	32	6
18	GBo	M	285	treatment	32	4
19	G	M	310	treatment	32	10
21	G	M	280	treatment	32	2
22	G	M	280	treatment	32	2
23	G	M	320	treatment	32	4
24	G	M	280	treatment	32	4
25	G	M	340	treatment	32	4
27	Bo	M	300	treatment	32	10
28	Bo	M	270	treatment	32	12
