# Supplementary material for: Insecticide and Repellent Mixture Pour-On Protects Cattle against Animal Trypanosomosis
Source: PLoS Negl Trop Dis. 2016 Dec 27;10(12):e0005248. doi: 10.1371/journal.pntd.0005248 (PMC5222519; doi:10.1371/journal.pntd.0005248)
Supplement: S3 Table — (XLSX) [file pntd.0005248.s003.xlsx]

## Sheet: prevparasito
Numboucle	traitement	temps	statut	vivax	congo	brucei
1	temoin	0	0	0	0	0
2	temoin	0	0	0	0	0
3	temoin	0	0	0	0	0
4	temoin	0	0	0	0	0
5	temoin	0	0	0	0	0
6	temoin	0	1	1	1	0
7	temoin	0	0	0	0	0
8	temoin	0	0	0	0	0
9	temoin	0	0	0	0	0
10	temoin	0	0	0	0	0
11	temoin	0	0	0	0	0
12	temoin	0	0	0	0	0
13	temoin	0	0	0	0	0
14	temoin	0	0	0	0	0
15	temoin	0	0	0	0	0
16	temoin	0	0	0	0	0
17	temoin	0	0	0	0	0
18	temoin	0	0	0	0	0
19	temoin	0	0	0	0	0
20	temoin	0	0	0	0	0
21	temoin	0	0	0	0	0
22	temoin	0	0	0	0	0
23	temoin	0	0	0	0	0
24	temoin	0	0	0	0	0
25	temoin	0	0	0	0	0
26	temoin	0	0	0	0	0
27	temoin	0	0	0	0	0
28	temoin	0	0	0	0	0
29	temoin	0	1	1	0	0
30	temoin	0	0	0	0	0
1	temoin	7	1	0	0	1
2	temoin	7	0	0	0	0
3	temoin	7	0	0	0	0
4	temoin	7	0	0	0	0
5	temoin	7	0	0	0	0
6	temoin	7
7	temoin	7	0	0	0	0
8	temoin	7	0	0	0	0
9	temoin	7	1	1	0	0
10	temoin	7	0	0	0	0
11	temoin	7	0	0	0	0
12	temoin	7	0	0	0	0
13	temoin	7	0	0	0	0
14	temoin	7	0	0	0	0
15	temoin	7	0	0	0	0
16	temoin	7	0	0	0	0
17	temoin	7	0	0	0	0
18	temoin	7	1	0	1	0
19	temoin	7	0	0	0	0
20	temoin	7	0	0	0	0
21	temoin	7	0	0	0	0
22	temoin	7	0	0	0	0
23	temoin	7	0	0	0	0
24	temoin	7	0	0	0	0
25	temoin	7	0	0	0	0
26	temoin	7	0	0	0	0
27	temoin	7	0	0	0	0
28	temoin	7	0	0	0	0
29	temoin	7
30	temoin	7	0	0	0	0
1	temoin	17	1	0	0	1
2	temoin	17	1	1	0	0
3	temoin	17	0	0	0	0
4	temoin	17	0	0	0	0
5	temoin	17	1	0	1	0
6	temoin	17
7	temoin	17	0	0	0	0
8	temoin	17	0	0	0	0
9	temoin	17	1	1	0	0
10	temoin	17	0	0	0	0
11	temoin	17	0	0	0	0
12	temoin	17	0	0	0	0
13	temoin	17	0	0	0	0
14	temoin	17	0	0	0	0
15	temoin	17	1	0	1	0
16	temoin	17	0	0	0	0
17	temoin	17	0	0	0	0
18	temoin	17	1	0	1	0
19	temoin	17	0	0	0	0
20	temoin	17	0	0	0	0
21	temoin	17	0	0	0	0
22	temoin	17	0	0	0	0
23	temoin	17	0	0	0	0
24	temoin	17	1	0	1	0
25	temoin	17	0	0	0	0
26	temoin	17	0	0	0	0
27	temoin	17	0	0	0	0
28	temoin	17	0	0	0	0
29	temoin	17
30	temoin	17	0	0	0	0
1	temoin	24	1	0	0	1
2	temoin	24	1	1	0	0
3	temoin	24	0	0	0	0
4	temoin	24	0	0	0	0
5	temoin	24	1	0	0	1
6	temoin	24
7	temoin	24	0	0	0	0
8	temoin	24	0	0	0	0
9	temoin	24	1	1	0	0
10	temoin	24	0	0	0	0
11	temoin	24	0	0	0	0
12	temoin	24	0	0	0	0
13	temoin	24	0	0	0	0
14	temoin	24	0	0	0	0
15	temoin	24	1	0	1	0
16	temoin	24	0	0	0	0
17	temoin	24	1	0	1	0
18	temoin	24	1	1	1	0
19	temoin	24	0	0	0	0
20	temoin	24	0	0	0	0
21	temoin	24	0	0	0	0
22	temoin	24	0	0	0	0
23	temoin	24	1	1	0	0
24	temoin	24	1	1	0	0
25	temoin	24	0	0	0	0
26	temoin	24	0	0	0	0
27	temoin	24	0	0	0	0
28	temoin	24	0	0	0	0
29	temoin	24
30	temoin	24	0	0	0	0
1	temoin	31	1	0	1	0
2	temoin	31	1
3	temoin	31	0	0	0	0
4	temoin	31	0	0	0	0
5	temoin	31	0	0	0	0
6	temoin	31
7	temoin	31	0	0	0	0
8	temoin	31	0	0	0	0
9	temoin	31	1	0	1	0
10	temoin	31	0	0	0	0
11	temoin	31	0	0	0	0
12	temoin	31	0	0	0	0
13	temoin	31	0	0	0	0
14	temoin	31	0	0	0	0
15	temoin	31	1	0	1	0
16	temoin	31	1	0	1	0
17	temoin	31	1	0	1	0
18	temoin	31	1	0	1	0
19	temoin	31	0	0	0	0
20	temoin	31	0	0	0	0
21	temoin	31	0	0	0	0
22	temoin	31	0	0	0	0
23	temoin	31	1	0	1	0
24	temoin	31	1	1	0	0
25	temoin	31	0	0	0	0
26	temoin	31	0	0	0	0
27	temoin	31	0	0	0	0
28	temoin	31	0	0	0	0
29	temoin	31
30	temoin	31	0	0	0	0
1	temoin	45	1	0	1	0
2	temoin	45	0	0	0	0
3	temoin	45	0	0	0	0
4	temoin	45	1	0	0	1
5	temoin	45	1	0	0	1
6	temoin	45
7	temoin	45	0	0	0	0
8	temoin	45	0	0	0	0
9	temoin	45	1	0	1	0
10	temoin	45	1	1	0	0
11	temoin	45	0	0	0	0
12	temoin	45	0	0	0	0
13	temoin	45	1	0	1	0
14	temoin	45	0	0	0	0
15	temoin	45	1
16	temoin	45	1
17	temoin	45	1	0	1	0
18	temoin	45	1
19	temoin	45	0	0	0	0
20	temoin	45	0	0	0	0
21	temoin	45	0	0	0	0
22	temoin	45	0	0	0	0
23	temoin	45	1	0	1	0
24	temoin	45	0	0	0	0
25	temoin	45	1	0	1	0
26	temoin	45	0	0	0	0
27	temoin	45	0	0	0	0
28	temoin	45	0	0	0	0
29	temoin	45
30	temoin	45	1	0	0	1
1	temoin	52	1	0	1	0
2	temoin	52	0	0	0	0
3	temoin	52	0	0	0	0
4	temoin	52	1	0	1	0
5	temoin	52	1	1	0	0
6	temoin	52
7	temoin	52	0	0	0	0
8	temoin	52	0	0	0	0
9	temoin	52	1
10	temoin	52	1	1	0	0
11	temoin	52	0	0	0	0
12	temoin	52	0	0	0	0
13	temoin	52	0	0	0	0
14	temoin	52	1	1	1	0
15	temoin	52	0	0	0	0
16	temoin	52	0	0	0	0
17	temoin	52	1	0	1	0
18	temoin	52	0	0	0	0
19	temoin	52	0	0	0	0
20	temoin	52	0	0	0	0
21	temoin	52	0	0	0	0
22	temoin	52	1	0	1	0
23	temoin	52	0	0	0	0
24	temoin	52	0	0	0	0
25	temoin	52	1	0	1	0
26	temoin	52	1	1	0	0
27	temoin	52	0	0	0	0
28	temoin	52	1	0	1	0
29	temoin	52
30	temoin	52	1	1	0	0
1	temoin	60	1	0	1	0
2	temoin	60	0	0	0	0
3	temoin	60	0	0	0	0
4	temoin	60	1	0	0	1
5	temoin	60	1	1	0	0
6	temoin	60
7	temoin	60	0	0	0	0
8	temoin	60	0	0	0	0
9	temoin	60	0	0	0	0
10	temoin	60	1	1	0	0
11	temoin	60	0	0	0	0
12	temoin	60	0	0	0	0
13	temoin	60	0	0	0	0
14	temoin	60	1	1	1	0
15	temoin	60	0	0	0	0
16	temoin	60	0	0	0	0
17	temoin	60	1	0	1	0
18	temoin	60	0	0	0	0
19	temoin	60	0	0	0	0
20	temoin	60	0	0	0	0
21	temoin	60	0	0	0	0
22	temoin	60	1	0	1	0
23	temoin	60	1	0	1	0
24	temoin	60	0	0	0	0
25	temoin	60	1	0	1	0
26	temoin	60	1	1	0	0
27	temoin	60	0	0	0	0
28	temoin	60	1	0	1	0
29	temoin	60
30	temoin	60	1	1	0	0
1	traite	0	0	0	0	0
2	traite	0	1	0	1	0
3	traite	0	0	0	0	0
4	traite	0	0	0	0	0
5	traite	0	0	0	0	0
6	traite	0	0	0	0	0
7	traite	0	0	0	0	0
8	traite	0	0	0	0	0
9	traite	0	0	0	0	0
10	traite	0	0	0	0	0
11	traite	0	0	0	0	0
12	traite	0	0	0	0	0
13	traite	0	0	0	0	0
14	traite	0	0	0	0	0
15	traite	0	0	0	0	0
16	traite	0	0	0	0	0
17	traite	0	0	0	0	0
18	traite	0	0	0	0	0
19	traite	0	0	0	0	0
20	traite	0	0	0	0	0
21	traite	0	0	0	0	0
22	traite	0	0	0	0	0
23	traite	0	0	0	0	0
24	traite	0	0	0	0	0
25	traite	0	0	0	0	0
26	traite	0	0	0	0	0
27	traite	0	0	0	0	0
28	traite	0	0	0	0	0
29	traite	0	0	0	0	0
30	traite	0	0	0	0	0
1	traite	7	0	0	0	0
2	traite	7
3	traite	7	0	0	0	0
4	traite	7	0	0	0	0
5	traite	7	0	0	0	0
6	traite	7	0	0	0	0
7	traite	7	0	0	0	0
8	traite	7	0	0	0	0
9	traite	7	0	0	0	0
10	traite	7	0	0	0	0
11	traite	7	0	0	0	0
12	traite	7	0	0	0	0
13	traite	7	0	0	0	0
14	traite	7	0	0	0	0
15	traite	7	0	0	0	0
16	traite	7	0	0	0	0
17	traite	7	0	0	0	0
18	traite	7	0	0	0	0
19	traite	7	0	0	0	0
20	traite	7	0	0	0	0
21	traite	7	0	0	0	0
22	traite	7	0	0	0	0
23	traite	7	0	0	0	0
24	traite	7	0	0	0	0
25	traite	7	0	0	0	0
26	traite	7	0	0	0	0
27	traite	7	0	0	0	0
28	traite	7	0	0	0	0
29	traite	7	0	0	0	0
30	traite	7	0	0	0	0
1	traite	17	0	0	0	0
2	traite	17
3	traite	17	0	0	0	0
4	traite	17	0	0	0	0
5	traite	17	0	0	0	0
6	traite	17	0	0	0	0
7	traite	17	0	0	0	0
8	traite	17	0	0	0	0
9	traite	17	0	0	0	0
10	traite	17	0	0	0	0
11	traite	17	0	0	0	0
12	traite	17	0	0	0	0
13	traite	17	0	0	0	0
14	traite	17	1	0	1	0
15	traite	17	0	0	0	0
16	traite	17	0	0	0	0
17	traite	17	0	0	0	0
18	traite	17	0	0	0	0
19	traite	17	0	0	0	0
20	traite	17	0	0	0	0
21	traite	17	0	0	0	0
22	traite	17	0	0	0	0
23	traite	17	0	0	0	0
24	traite	17	0	0	0	0
25	traite	17	0	0	0	0
26	traite	17	0	0	0	0
27	traite	17	0	0	0	0
28	traite	17	0	0	0	0
29	traite	17	0	0	0	0
30	traite	17	0	0	0	0
1	traite	24	0	0	0	0
2	traite	24
3	traite	24	0	0	0	0
4	traite	24	0	0	0	0
5	traite	24	0	0	0	0
6	traite	24	0	0	0	0
7	traite	24	0	0	0	0
8	traite	24	0	0	0	0
9	traite	24	0	0	0	0
10	traite	24	0	0	0	0
11	traite	24	0	0	0	0
12	traite	24	0	0	0	0
13	traite	24	0	0	0	0
14	traite	24	1	0	1	0
15	traite	24	0	0	0	0
16	traite	24	0	0	0	0
17	traite	24	0	0	0	0
18	traite	24	0	0	0	0
19	traite	24	0	0	0	0
20	traite	24	0	0	0	0
21	traite	24	0	0	0	0
22	traite	24	0	0	0	0
23	traite	24	0	0	0	0
24	traite	24	0	0	0	0
25	traite	24	0	0	0	0
26	traite	24	0	0	0	0
27	traite	24	0	0	0	0
28	traite	24	0	0	0	0
29	traite	24	0	0	0	0
30	traite	24	0	0	0	0
1	traite	31	0	0	0	0
2	traite	31
3	traite	31	0	0	0	0
4	traite	31	0	0	0	0
5	traite	31	0	0	0	0
6	traite	31	0	0	0	0
7	traite	31	0	0	0	0
8	traite	31	0	0	0	0
9	traite	31	1	1	0	0
10	traite	31	0	0	0	0
11	traite	31	0	0	0	0
12	traite	31	0	0	0	0
13	traite	31	0	0	0	0
14	traite	31	1	0	1	0
15	traite	31	0	0	0	0
16	traite	31	0	0	0	0
17	traite	31	0	0	0	0
18	traite	31	0	0	0	0
19	traite	31	0	0	0	0
20	traite	31	0	0	0	0
21	traite	31	0	0	0	0
22	traite	31	0	0	0	0
23	traite	31	0	0	0	0
24	traite	31	0	0	0	0
25	traite	31	0	0	0	0
26	traite	31	0	0	0	0
27	traite	31	0	0	0	0
28	traite	31	0	0	0	0
29	traite	31	0	0	0	0
30	traite	31	0	0	0	0
1	traite	45	0	0	0	0
2	traite	45
3	traite	45	0	0	0	0
4	traite	45	0	0	0	0
5	traite	45	0	0	0	0
6	traite	45	0	0	0	0
7	traite	45	0	0	0	0
8	traite	45	0	0	0	0
9	traite	45	1	1	0	0
10	traite	45	0	0	0	0
11	traite	45	0	0	0	0
12	traite	45	0	0	0	0
13	traite	45	0	0	0	0
14	traite	45	1
15	traite	45	0	0	0	0
16	traite	45	0	0	0	0
17	traite	45	0	0	0	0
18	traite	45	1	0	0	1
19	traite	45	0	0	0	0
20	traite	45	0	0	0	0
21	traite	45	0	0	0	0
22	traite	45	0	0	0	0
23	traite	45	0	0	0	0
24	traite	45	0	0	0	0
25	traite	45	0	0	0	0
26	traite	45	0	0	0	0
27	traite	45	0	0	0	0
28	traite	45	0	0	0	0
29	traite	45	0	0	0	0
30	traite	45	0	0	0	0
1	traite	52	0	0	0	0
2	traite	52
3	traite	52	0	0	0	0
4	traite	52	0	0	0	0
5	traite	52	0	0	0	0
6	traite	52	0	0	0	0
7	traite	52	0	0	0	0
8	traite	52	0	0	0	0
9	traite	52	1	1	0	0
10	traite	52	0	0	0	0
11	traite	52	0	0	0	0
12	traite	52	0	0	0	0
13	traite	52	0	0	0	0
14	traite	52	0	0	0	0
15	traite	52	0	0	0	0
16	traite	52	0	0	0	0
17	traite	52	0	0	0	0
18	traite	52	1	0	0	1
19	traite	52	0	0	0	0
20	traite	52	0	0	0	0
21	traite	52	0	0	0	0
22	traite	52	0	0	0	0
23	traite	52	0	0	0	0
24	traite	52	0	0	0	0
25	traite	52	0	0	0	0
26	traite	52	0	0	0	0
27	traite	52	0	0	0	0
28	traite	52	0	0	0	0
29	traite	52	0	0	0	0
30	traite	52	0	0	0	0
1	traite	60	0	0	0	0
2	traite	60
3	traite	60	0	0	0	0
4	traite	60	0	0	0	0
5	traite	60	0	0	0	0
6	traite	60	0	0	0	0
7	traite	60	0	0	0	0
8	traite	60	0	0	0	0
9	traite	60	1	1	0	0
10	traite	60	0	0	0	0
11	traite	60	1	0	0	1
12	traite	60	0	0	0	0
13	traite	60	0	0	0	0
14	traite	60	0	0	0	0
15	traite	60	0	0	0	0
16	traite	60	0	0	0	0
17	traite	60	0	0	0	0
18	traite	60	1	0	0	1
19	traite	60	0	0	0	0
20	traite	60	0	0	0	0
21	traite	60	0	0	0	0
22	traite	60	0	0	0	0
23	traite	60	0	0	0	0
24	traite	60	0	0	0	0
25	traite	60	0	0	0	0
26	traite	60	0	0	0	0
27	traite	60	0	0	0	0
28	traite	60	0	0	0	0
29	traite	60	0	0	0	0
30	traite	60	0	0	0	0
