# Supplementary material for: Insecticide and Repellent Mixture Pour-On Protects Cattle against Animal Trypanosomosis
Source: PLoS Negl Trop Dis. 2016 Dec 27;10(12):e0005248. doi: 10.1371/journal.pntd.0005248 (PMC5222519; doi:10.1371/journal.pntd.0005248)
Supplement: S4 Table — (XLSX) [file pntd.0005248.s004.xlsx]

## Sheet: hctcameroun
Numboucle	traitement	temps	hct
1	temoin	0	30
2	temoin	0	22
3	temoin	0	22
4	temoin	0	24
5	temoin	0	28
6	temoin	0	16
7	temoin	0	34
8	temoin	0	27
9	temoin	0	20
10	temoin	0	27
11	temoin	0	28
12	temoin	0	28
13	temoin	0	29
14	temoin	0	30
15	temoin	0	26
16	temoin	0	18
17	temoin	0	27
18	temoin	0	22
19	temoin	0	32
20	temoin	0	28
21	temoin	0	28
22	temoin	0	32
23	temoin	0	30
24	temoin	0	29
25	temoin	0	29
26	temoin	0	16
27	temoin	0	32
28	temoin	0	26
29	temoin	0	10
30	temoin	0	26
1	temoin	7	20
2	temoin	7	20
3	temoin	7	28
4	temoin	7	22
5	temoin	7	26
7	temoin	7	30
8	temoin	7	28
9	temoin	7	17
10	temoin	7	28
11	temoin	7	24
12	temoin	7	20
13	temoin	7	26
14	temoin	7	22
16	temoin	7	22
17	temoin	7	28
18	temoin	7	16
19	temoin	7	20
20	temoin	7	30
21	temoin	7	28
22	temoin	7	22
23	temoin	7	24
24	temoin	7	25
25	temoin	7	26
26	temoin	7	26
27	temoin	7	26
28	temoin	7	17
30	temoin	7	20
1	temoin	17	22
2	temoin	17	17
3	temoin	17	32
4	temoin	17	30
5	temoin	17	35
7	temoin	17	24
8	temoin	17	28
9	temoin	17	20
10	temoin	17	24
11	temoin	17	30
12	temoin	17	30
13	temoin	17	26
14	temoin	17	27
15	temoin	17	18
16	temoin	17	28
17	temoin	17	20
18	temoin	17	21
19	temoin	17	30
20	temoin	17	30
21	temoin	17	28
22	temoin	17	28
23	temoin	17	30
24	temoin	17	18
25	temoin	17	26
26	temoin	17	22
27	temoin	17	24
28	temoin	17	22
30	temoin	17	30
1	temoin	24	22
2	temoin	24	12
3	temoin	24	33
4	temoin	24	32
5	temoin	24	36
7	temoin	24	22
8	temoin	24	30
9	temoin	24	18
10	temoin	24	26
11	temoin	24	31
12	temoin	24	32
13	temoin	24	26
14	temoin	24	28
15	temoin	24	18
16	temoin	24	29
17	temoin	24	17
18	temoin	24	21
19	temoin	24	35
20	temoin	24	32
21	temoin	24	31
22	temoin	24	30
23	temoin	24	28
24	temoin	24	16
25	temoin	24	27
26	temoin	24	20
27	temoin	24	20
28	temoin	24	20
30	temoin	24	28
1	temoin	31	22
2	temoin	31	22
3	temoin	31	34
4	temoin	31	22
5	temoin	31	32
7	temoin	31	28
8	temoin	31	28
9	temoin	31	17
10	temoin	31	21
11	temoin	31	21
12	temoin	31	28
13	temoin	31	25
14	temoin	31	25
15	temoin	31	25
16	temoin	31	18
17	temoin	31	26
18	temoin	31	22
19	temoin	31	24
20	temoin	31	21
21	temoin	31	28
22	temoin	31	25
23	temoin	31	20
24	temoin	31	16
25	temoin	31	24
26	temoin	31	21
27	temoin	31	28
28	temoin	31	24
30	temoin	31	25
1	temoin	45	22
2	temoin	45	22
3	temoin	45	20
4	temoin	45	24
5	temoin	45	26
7	temoin	45	25
8	temoin	45	29
9	temoin	45	17
10	temoin	45	19
11	temoin	45	27
12	temoin	45	22
13	temoin	45	18
14	temoin	45	20
15	temoin	45	28
16	temoin	45	22
17	temoin	45	17
18	temoin	45	28
19	temoin	45	26
20	temoin	45	27
21	temoin	45	29
22	temoin	45	22
23	temoin	45	18
24	temoin	45	20
25	temoin	45	14
26	temoin	45	20
27	temoin	45	22
28	temoin	45	24
30	temoin	45	28
1	temoin	52	20
2	temoin	52	27
3	temoin	52	20
4	temoin	52	20
5	temoin	52	22
7	temoin	52	26
8	temoin	52	24
9	temoin	52	25
10	temoin	52	16
11	temoin	52	32
12	temoin	52	22
13	temoin	52	21
14	temoin	52	19
15	temoin	52	22
16	temoin	52	26
17	temoin	52	22
18	temoin	52	26
19	temoin	52	22
20	temoin	52	22
21	temoin	52	26
22	temoin	52	17
23	temoin	52	19
24	temoin	52	27
25	temoin	52	18
26	temoin	52	24
27	temoin	52	22
28	temoin	52	17
30	temoin	52	21
1	temoin	60	18
2	temoin	60	28
3	temoin	60	28
4	temoin	60	22
5	temoin	60	22
7	temoin	60	28
8	temoin	60	24
9	temoin	60	25
10	temoin	60	17
11	temoin	60	30
12	temoin	60	23
13	temoin	60	25
14	temoin	60	17
15	temoin	60	22
16	temoin	60	27
17	temoin	60	23
18	temoin	60	22
19	temoin	60	26
20	temoin	60	24
21	temoin	60	22
22	temoin	60	18
23	temoin	60	20
24	temoin	60	26
25	temoin	60	21
26	temoin	60	21
27	temoin	60	24
28	temoin	60	18
30	temoin	60	20
1	traite	0	20
2	traite	0	8
3	traite	0	18
4	traite	0	27
5	traite	0	30
6	traite	0	18
7	traite	0	26
8	traite	0	29
9	traite	0	28
10	traite	0	22
11	traite	0	20
12	traite	0	32
13	traite	0	24
14	traite	0	25
15	traite	0	18
16	traite	0	26
17	traite	0	25
18	traite	0	32
19	traite	0	28
20	traite	0	26
21	traite	0	30
22	traite	0	31
23	traite	0	26
24	traite	0	38
25	traite	0	17
26	traite	0	24
27	traite	0	23
28	traite	0	20
29	traite	0	20
30	traite	0	27
1	traite	7	20
3	traite	7	24
4	traite	7	32
5	traite	7	34
6	traite	7	26
7	traite	7	28
8	traite	7	26
9	traite	7	30
10	traite	7	22
11	traite	7	24
12	traite	7	32
13	traite	7	36
14	traite	7	28
15	traite	7	25
16	traite	7	25
17	traite	7	23
18	traite	7	20
19	traite	7	18
20	traite	7	22
21	traite	7	28
22	traite	7	32
23	traite	7	26
24	traite	7	27
25	traite	7	30
26	traite	7	30
27	traite	7	31
28	traite	7	26
29	traite	7	27
30	traite	7	32
1	traite	17	28
3	traite	17	28
4	traite	17	38
5	traite	17	32
6	traite	17	32
7	traite	17	35
8	traite	17	36
9	traite	17	28
10	traite	17	32
11	traite	17	23
12	traite	17	34
13	traite	17	22
14	traite	17	25
15	traite	17	31
16	traite	17	32
17	traite	17	36
18	traite	17	30
19	traite	17	29
20	traite	17	40
21	traite	17	38
22	traite	17	28
23	traite	17	32
24	traite	17	32
25	traite	17	28
26	traite	17	34
27	traite	17	32
28	traite	17	29
29	traite	17	38
30	traite	17	36
1	traite	24	32
3	traite	24	24
4	traite	24	28
5	traite	24	28
6	traite	24	32
7	traite	24	31
8	traite	24	32
9	traite	24	29
10	traite	24	26
11	traite	24	26
12	traite	24	28
13	traite	24	30
14	traite	24	26
15	traite	24	25
16	traite	24	25
17	traite	24	28
18	traite	24	24
19	traite	24	24
20	traite	24	22
21	traite	24	33
22	traite	24	36
23	traite	24	32
24	traite	24	31
25	traite	24	21
26	traite	24	35
27	traite	24	32
28	traite	24	29
29	traite	24	29
30	traite	24	32
1	traite	31	34
3	traite	31	28
4	traite	31	29
5	traite	31	30
6	traite	31	33
7	traite	31	31
8	traite	31	30
9	traite	31	30
10	traite	31	28
11	traite	31	27
12	traite	31	30
13	traite	31	30
14	traite	31	21
15	traite	31	27
16	traite	31	29
17	traite	31	30
18	traite	31	27
19	traite	31	24
20	traite	31	24
21	traite	31	33
22	traite	31	35
23	traite	31	34
24	traite	31	30
25	traite	31	24
26	traite	31	34
27	traite	31	32
28	traite	31	30
29	traite	31	30
30	traite	31	32
1	traite	45	28
3	traite	45	30
4	traite	45	28
5	traite	45	29
6	traite	45	29
7	traite	45	24
8	traite	45	26
9	traite	45	16
10	traite	45	29
11	traite	45	18
12	traite	45	26
13	traite	45	26
14	traite	45	28
15	traite	45	30
16	traite	45	29
17	traite	45	26
18	traite	45	26
19	traite	45	28
20	traite	45	24
21	traite	45	32
22	traite	45	30
23	traite	45	28
24	traite	45	29
25	traite	45	32
26	traite	45	30
27	traite	45	30
28	traite	45	26
29	traite	45	28
30	traite	45	32
1	traite	52	30
3	traite	52	30
4	traite	52	30
5	traite	52	29
6	traite	52	27
7	traite	52	22
8	traite	52	26
9	traite	52	18
10	traite	52	30
11	traite	52	20
12	traite	52	26
13	traite	52	26
14	traite	52	30
15	traite	52	27
16	traite	52	28
17	traite	52	28
18	traite	52	20
19	traite	52	32
20	traite	52	22
21	traite	52	30
22	traite	52	30
23	traite	52	30
24	traite	52	33
25	traite	52	32
26	traite	52	28
27	traite	52	26
28	traite	52	27
29	traite	52	30
30	traite	52	28
1	traite	60	30
3	traite	60	32
4	traite	60	31
5	traite	60	30
6	traite	60	27
7	traite	60	21
8	traite	60	24
9	traite	60	18
10	traite	60	24
11	traite	60	19
12	traite	60	32
13	traite	60	26
14	traite	60	21
15	traite	60	26
16	traite	60	24
17	traite	60	31
18	traite	60	27
19	traite	60	24
20	traite	60	20
21	traite	60	22
22	traite	60	24
23	traite	60	28
24	traite	60	32
25	traite	60	28
26	traite	60	30
27	traite	60	32
28	traite	60	27
29	traite	60	30
30	traite	60	29
